# Supplementary material for: Rare Variants in HTRA1, SGTB, and RBM12 Confer Risk of Atherosclerotic Cardiovascular Disease Independent of Traditional Cardiovascular Risk Factors
Source: Circ Genom Precis Med. 2025 Nov 5;18(6):e005233. doi: 10.1161/CIRCGEN.125.005233 (PMC7618418; doi:10.1161/CIRCGEN.125.005233)
Supplement: Supplementary file 2 [file hcg-18-e005233-s002.xlsx]

## Sheet: Header_STX1
Supplementary Table 1
Component vascular bed	Vascular bed to which the various codes pertain
ICD9	ICD9 codes used to derive cases based on hospital inpatient data
IC10	ICD10 codes used to derive cases based on hospital inpatient data and death certificates
OPCS4	OPCS4 codes used to derive cases from hospital inpatient data based on procedures undertaken

## Sheet: STX1
Table S1: Phenotype definitions
Component vascular bed	ICD9	ICD10	OPCS4	Self-report (6150 and 20002)
Coronary	"410","4109","411","4119","412","4129"	"I20", "I20.0", "I20.8 ", "I20.9", "I21","I21.0","I21.1","I21.2","I21.3","I21.4","I21.9","I22","I22.0","I22.1","I22.8","I22.9", "I23","I23.0","I23.1","I23.2","I23.3","I23.4","I23.5","I23.6","I23.8","I24","I24.0","I24.1","I24.8","I24.9","I25.2"	"K40","K40.1","K40.2","K40.3","K40.4","K40.8","K40.9","K41","K41.1","K41.2","K41.3","K41.4", "K41.8","K41.9","K42","K42.1","K42.2","K42.3","K42.4","K42.8","K42.9","K43","K43.1","K43.2","K43.3", "K43.4","K43.8","K43.9","K44","K44.1","K44.2","K44.8","K44.9","K45.1","K45.2","K45.3","K45.4","K45.5", "K45.6","K45.8","K45.9","K46","K46.1","K46.2","K46.3","K46.4","K46.5","K46.8","K46.9","K49.1","K49.2",…	heart attack/myocardial infarction, Heart Attack, Angina
Cerebrovascular	"433","434","4331","4339","4349","4359","4369","4370","4371","4378","4379","4389"	"G45.0","G45.1","G45.3","G45.8","G45.9","G46","G46.3","G46.4","G46.5","G46.7","G46.8","I63", "I63.0","I63.2","I63.3", "I63.5","I63.8","I63.9","I64","I65","I65.0","I65.1","I65.2","I65.3","I65.8","I65.9","I66","I66.0","I66.1", "I66.2","I66.3","I66.4","I66.8","I66.9","I67.2","I69.4"	"L29.1", "L29.2", "L29.3", "L29.4", "L29.5", "L29.6", "L29.7", "L30.3", "L31", "L31.1", "L31.2", "L31.3", "L31.4", "L31.8", "L31.9", "L37.2"	ischaemic stroke, stroke, transient ischaemic attack (tia), Stroke
Peripheral	"4400","4401","4402","4408","4409","4438","4439"	"I70.1","I70.11","I70.0","I70.00","I70.01" ,"I70.2","I70.20","I70.21","I70.8","I70.80","I70.9","I70.90","I70.91","I73.8","I73.9"	"L16.2","L16.3","L21.6" ,"L25.1","L25.2", "L37.1","L37.3","L37.4","L39.1","L39.5","L41.2","L41.4","L43.1","L43.5", "L45.1","L45.3","L45.4","L47.1","L47.4","L51.1","L51.2","L51.3","L51.4","L51.5","L51.6","L51.8","L52.1","L52.2", "L54.1","L54.4","L54.8","L59.1","L59.2","L59.3","L59.4","L59.5","L59.6","L59.7","L59.8","L59.9","L60.1","L60.2","L60.3","L60.4","L60.8","L60.9","L63.1","L63.5","L66.5","L6…
Phenotype definitions, ICD9, ICD10, OPCS4 codes and self-report codes used to curate the atherosclerotic cardiovascular disease phenotype are shown, stratified by the vascular bed to which they pertain

## Sheet: Header_STX2
Gene	Gene tested
Phenotype	Phenotype tested
n_car	Number of carriers of qualifying variant
n_model	Number of total participants included in model
effect	Effect estimate derived from generalised linear model (log(OR))
std_err	standard error of effect estimate
OR	Odds ratio derived from generalised linear model
CIL	Lower limit of 95% confidence interval for odds ratio
CIU	Upper limit of 95% confidence interval for odds ratio
n_noncar_affected	number of non-carriers of qualifying variant affected by phenotype
n_noncar_unaffected	number of non-carriers of qualifying variant unaffected by phenotype
n_car_affected	number of carriers of qualifying variant affected by phenotype
n_car_unaffected	number of carriers of qualifying variant unaffected by phenotype
Mask	Defintion of variant mask
MAF	Maximum minor allele frequency of variants included
n_var	Total number of variants included
P-value	P-value derived from a linear mixed model implemented in BOLT

## Sheet: STX2
Table S2. Test statistics from an exome wide association study of ASCVD in UKBB, only exome-wide significant associations are shown
Gene	Phenotype	n_car	n_model	effect	std_err	OR	CIL	CIU	n_noncar_affected	n_noncar_unaffected	n_car_affected	n_car_unaffected	Mask	MAF	n_var	P-value
LDLR	ASCVD	105	434438	1.58302	0.216543	4.86964	3.18546	7.44427	61559	372774	39	66	HC_PTV	MAF_01	40	1.3e-13
HTRA1	ASCVD	1113	434438	0.434797	0.0784768	1.54465	1.32443	1.80149	61373	371952	225	888	MISS_REVEL0_5	MAF_01	119	4.9e-08
SGTB	ASCVD	150	434438	0.958548	0.199193	2.60791	1.76496	3.85344	61559	372729	39	111	MISS_REVEL0_5	MAF_01	21	7.6e-07
RBM12	ASCVD	42	434438	1.17755	0.307758	3.24641	1.77597	5.93435	61581	372815	17	25	HC_PTV	MAF_01	32	1.2e-06

## Sheet: Header_STX3
Estimate	Effect estimate derived from a generalised linear model
SE	Standard Error of effect estimate
P-Value	P-value derived from generalied linear model
Variant excluded	Variant excluded from analysis
Gene	Gene which the burden test pertains to

## Sheet: STX3
Table S3: Leave one out analyses
Estimate	SE	P-value	Variant Excluded	Gene
1.7038	0.222655	1.97587e-14	19:11110759:C:T	LDLR
1.63785	0.217926	5.66388e-14	19:11105407:C:A	LDLR
1.78108	0.238077	7.3695e-14	19:11102787:G:A	LDLR
1.62885	0.217836	7.58082e-14	19:11102787:G:GT	LDLR
1.61734	0.21809	1.20758e-13	19:11105470:C:G	LDLR
1.60877	0.217278	1.31929e-13	19:11128027:C:CA	LDLR
1.60796	0.2173	1.36462e-13	19:11106642:G:T	LDLR
1.61157	0.218075	1.4688e-13	19:11106689:T:C	LDLR
1.6049	0.217362	1.54135e-13	19:11113544:T:TGACA	LDLR
1.60285	0.217729	1.8161e-13	19:11100272:CA:C	LDLR
1.60004	0.21737	1.82686e-13	19:11120419:T:A	LDLR
1.59885	0.217356	1.89623e-13	19:11116114:G:A	LDLR
1.59795	0.21734	1.94818e-13	19:11116883:G:A	LDLR
1.59452	0.217245	2.14047e-13	19:11111528:C:T	LDLR
1.59428	0.217236	2.15346e-13	19:11120425:C:A	LDLR
1.59577	0.217475	2.17311e-13	19:11107504:CA:C	LDLR
1.59287	0.217181	2.22861e-13	19:11116858:G:A	LDLR
1.58978	0.217027	2.38404e-13	19:11105589:AG:A	LDLR
1.58741	0.216879	2.49155e-13	19:11102662:A:G	LDLR
1.58667	0.216827	2.52307e-13	19:11120110:GAT:G	LDLR
1.58227	0.218583	4.52823e-13	19:11120523:G:A	LDLR
1.56748	0.218	6.46637e-13	19:11113554:CA:C	LDLR
1.56636	0.218062	6.81466e-13	19:11113539:C:T	LDLR
1.56345	0.218197	7.76252e-13	19:11116867:AGTGG:A	LDLR
1.56454	0.218551	8.1449e-13	19:11102787:G:C	LDLR
1.56578	0.219107	8.92244e-13	19:11116139:AG:A	LDLR
1.55815	0.218344	9.59439e-13	19:11107391:G:A	LDLR
1.55426	0.21837	1.09884e-12	19:11123324:TA:T	LDLR
1.55723	0.21882	1.107e-12	19:11105415:AC:A	LDLR
1.55014	0.21832	1.24485e-12	19:11123291:C:CT	LDLR
1.55603	0.220501	1.70429e-12	19:11123200:G:T	LDLR
1.55715	0.220673	1.70954e-12	19:11120442:T:TC	LDLR
1.54124	0.219927	2.41773e-12	19:11120188:TC:T	LDLR
1.55941	0.22391	3.29693e-12	19:11089550:TG:T	LDLR
1.53365	0.220635	3.62517e-12	19:11120091:G:A	LDLR
1.54958	0.223193	3.845e-12	19:11105588:G:T	LDLR
1.53164	0.220955	4.15235e-12	19:11102775:AG:A	LDLR
1.52545	0.220173	4.25642e-12	19:11102667:CTG:C	LDLR
1.52262	0.225787	1.54496e-11	19:11105585:GAC:G	LDLR
1.49715	0.222759	1.80517e-11	19:11113295:TTC:T	LDLR
0.452047	0.0790799	1.0885e-08	10:122506842:G:A	HTRA1
0.448638	0.0789225	1.31169e-08	10:122506874:G:A	HTRA1
0.446624	0.0785825	1.31962e-08	10:122514298:T:C	HTRA1
0.446369	0.0786017	1.35587e-08	10:122514264:G:C	HTRA1
0.444895	0.0788594	1.68452e-08	10:122489576:A:G	HTRA1
0.442944	0.0787447	1.85442e-08	10:122510119:T:C	HTRA1
0.442507	0.0787155	1.89193e-08	10:122461870:G:A	HTRA1
0.440462	0.0785142	2.02361e-08	10:122489580:A:T	HTRA1
0.440532	0.0785332	2.0291e-08	10:122506718:C:T	HTRA1
0.441077	0.0789185	2.28351e-08	10:122489510:G:T	HTRA1
0.439495	0.0786877	2.33296e-08	10:122514257:T:G	HTRA1
0.438357	0.078518	2.36557e-08	10:122506703:G:C	HTRA1
0.438182	0.0785058	2.38415e-08	10:122488967:G:A	HTRA1
0.438098	0.0784984	2.3917e-08	10:122488998:G:T	HTRA1
0.439074	0.0786752	2.39349e-08	10:122508659:G:A	HTRA1
0.437704	0.0785047	2.46797e-08	10:122510132:G:C	HTRA1
0.437552	0.078482	2.47264e-08	10:122508740:C:T	HTRA1
0.437682	0.0785166	2.4841e-08	10:122514304:G:A	HTRA1
0.437582	0.0785006	2.48606e-08	10:122506884:A:G	HTRA1
0.437467	0.0784832	2.48929e-08	10:122461908:G:A	HTRA1
0.437566	0.0785051	2.49343e-08	10:122489486:G:A	HTRA1
0.440459	0.0790441	2.51376e-08	10:122506853:A:G	HTRA1
0.437349	0.0785035	2.53175e-08	10:122489582:G:A	HTRA1
0.437131	0.078487	2.55518e-08	10:122512008:C:T	HTRA1
0.437124	0.0785043	2.57465e-08	10:122506875:C:G	HTRA1
0.436999	0.0784885	2.58153e-08	10:122508747:A:G	HTRA1
0.436901	0.0784891	2.60062e-08	10:122488920:G:T	HTRA1
0.436959	0.0785035	2.6049e-08	10:122489540:G:A	HTRA1
0.436947	0.0785033	2.60699e-08	10:122508659:G:C	HTRA1
0.436768	0.0785045	2.64256e-08	10:122488976:G:A	HTRA1
0.437456	0.0786472	2.66302e-08	10:122506757:A:C	HTRA1
0.436611	0.0785001	2.66828e-08	10:122514306:A:G	HTRA1
0.436483	0.0784908	2.68326e-08	10:122506823:G:A	HTRA1
0.436421	0.0784909	2.69544e-08	10:122510123:T:A	HTRA1
0.436441	0.0784991	2.70039e-08	10:122488952:G:C	HTRA1
0.436372	0.0784909	2.70506e-08	10:122488919:A:G	HTRA1
0.436337	0.078491	2.71205e-08	10:122489552:G:A	HTRA1
0.436185	0.0784907	2.74206e-08	10:122506827:A:C	HTRA1
0.436136	0.0784906	2.75174e-08	10:122506872:A:C	HTRA1
0.436136	0.0784906	2.75184e-08	10:122489472:T:C	HTRA1
0.43715	0.0786902	2.77091e-08	10:122489564:G:A	HTRA1
0.436019	0.0784901	2.77492e-08	10:122489606:C:T	HTRA1
0.436013	0.0784902	2.77607e-08	10:122506854:T:C	HTRA1
0.43601	0.0784901	2.77659e-08	10:122489441:G:C	HTRA1
0.435987	0.07849	2.78112e-08	10:122506748:G:T	HTRA1
0.43596	0.0784899	2.78661e-08	10:122462041:G:A	HTRA1
0.435959	0.078493	2.79024e-08	10:122506841:C:T	HTRA1
0.435922	0.0784897	2.79411e-08	10:122506793:A:G	HTRA1
0.435907	0.0784897	2.79709e-08	10:122506722:C:T	HTRA1
0.435856	0.0784893	2.80711e-08	10:122512055:C:A	HTRA1
0.435838	0.0784893	2.81078e-08	10:122508729:T:C	HTRA1
0.435781	0.0784887	2.8217e-08	10:122512053:C:A	HTRA1
0.435742	0.0784885	2.8295e-08	10:122510135:T:C	HTRA1
0.435651	0.0784877	2.84743e-08	10:122461831:A:T	HTRA1
0.435659	0.0784901	2.84863e-08	10:122488966:C:G	HTRA1
0.435619	0.0784874	2.85387e-08	10:122462124:G:A	HTRA1
0.435617	0.0784873	2.8541e-08	10:122508666:T:C	HTRA1
0.435575	0.078487	2.86253e-08	10:122488945:C:G	HTRA1
0.435485	0.078486	2.88021e-08	10:122489538:T:C	HTRA1
0.435413	0.0784852	2.89443e-08	10:122462011:G:A	HTRA1
0.435399	0.078485	2.8972e-08	10:122508675:T:C	HTRA1
0.435376	0.0784848	2.90177e-08	10:122489613:A:G	HTRA1
0.435332	0.0784842	2.91037e-08	10:122507389:C:T	HTRA1
0.435308	0.0784838	2.91509e-08	10:122489439:G:A	HTRA1
0.435286	0.0784835	2.91937e-08	10:122506820:G:C	HTRA1
0.435286	0.0784835	2.9194e-08	10:122488986:T:C	HTRA1
0.435276	0.0784834	2.92128e-08	10:122508717:C:T	HTRA1
0.435265	0.0784833	2.92351e-08	10:122514333:G:A	HTRA1
0.435171	0.0784819	2.94198e-08	10:122507380:C:T	HTRA1
0.435138	0.0784814	2.94847e-08	10:122489001:A:C	HTRA1
0.435056	0.0784801	2.96458e-08	10:122461869:G:A	HTRA1
0.435038	0.0784798	2.96799e-08	10:122489610:T:C	HTRA1
0.435029	0.0784796	2.96983e-08	10:122508713:A:G	HTRA1
0.435021	0.0784795	2.97144e-08	10:122488973:G:A	HTRA1
0.435857	0.0786427	2.98632e-08	10:122506697:C:A	HTRA1
0.434797	0.0784754	3.01509e-08	None	HTRA1
0.434952	0.0786834	3.24129e-08	10:122506748:G:A	HTRA1
0.434553	0.078659	3.30392e-08	10:122461837:G:A	HTRA1
0.434039	0.0786081	3.36018e-08	10:122514310:G:T	HTRA1
0.434034	0.0786383	3.40211e-08	10:122512001:G:C	HTRA1
0.433871	0.0786445	3.45091e-08	10:122489510:G:A	HTRA1
0.433265	0.0786179	3.56749e-08	10:122506754:G:A	HTRA1
0.432824	0.0786214	3.68813e-08	10:122508686:A:C	HTRA1
0.432762	0.0786197	3.70234e-08	10:122506734:G:A	HTRA1
0.433213	0.0787714	3.80586e-08	10:122506829:G:A	HTRA1
0.432058	0.0785876	3.84588e-08	10:122489496:T:A	HTRA1
0.43208	0.078624	3.89565e-08	10:122488976:G:T	HTRA1
0.431999	0.0786352	3.9359e-08	10:122488926:G:A	HTRA1
0.431706	0.0786043	3.97087e-08	10:122489495:G:A	HTRA1
0.431827	0.078628	3.97339e-08	10:122488946:G:A	HTRA1
0.431354	0.0786009	4.06752e-08	10:122510126:G:T	HTRA1
0.431294	0.0786157	4.1088e-08	10:122506835:G:A	HTRA1
0.430969	0.0786227	4.21775e-08	10:122461842:T:C	HTRA1
0.431813	0.0787782	4.22022e-08	10:122488950:A:C	HTRA1
0.430833	0.0786068	4.23265e-08	10:122514210:G:A	HTRA1
0.431695	0.0787738	4.24889e-08	10:122514255:G:T	HTRA1
0.430665	0.0786081	4.28622e-08	10:122506878:T:A	HTRA1
0.430628	0.0786083	4.29788e-08	10:122489478:C:T	HTRA1
0.430591	0.0786084	4.30961e-08	10:122506747:C:A	HTRA1
0.430246	0.0786094	4.41945e-08	10:122514319:A:G	HTRA1
0.430117	0.0786096	4.46098e-08	10:122489487:G:T	HTRA1
0.429978	0.0786092	4.50483e-08	10:122506760:G:C	HTRA1
0.429881	0.0786088	4.53568e-08	10:122489481:A:C	HTRA1
0.429812	0.0786128	4.56533e-08	10:122489520:A:C	HTRA1
0.429396	0.0786053	4.68989e-08	10:122489603:G:A	HTRA1
0.429302	0.0786043	4.7197e-08	10:122506802:G:A	HTRA1
0.430146	0.0787682	4.73684e-08	10:122506737:C:T	HTRA1
0.428683	0.0787894	5.30206e-08	10:122488963:G:T	HTRA1
0.429266	0.0791189	5.77681e-08	10:122489592:A:C	HTRA1
0.427435	0.0789056	6.05949e-08	10:122506796:G:A	HTRA1
0.426155	0.0787648	6.2859e-08	10:122488952:G:A	HTRA1
0.427391	0.0790822	6.50288e-08	10:122514303:C:T	HTRA1
0.425475	0.0787457	6.54815e-08	10:122488988:G:A	HTRA1
0.439899	0.0814337	6.59301e-08	10:122506728:A:T	HTRA1
0.425961	0.0791163	7.28525e-08	10:122489616:T:C	HTRA1
0.42655	0.0795136	8.11756e-08	10:122514339:C:G	HTRA1
0.425551	0.0800272	1.05159e-07	10:122506871:G:A	HTRA1
0.411977	0.0793528	2.08374e-07	10:122488925:C:T	HTRA1
0.436465	0.0850991	2.91434e-07	10:122488998:G:A	HTRA1
0.988973	0.199823	7.44986e-07	5:65685380:T:C	SGTB
0.987646	0.200279	8.16617e-07	5:65704342:G:T	SGTB
0.971948	0.199576	1.11565e-06	5:65685414:C:T	SGTB
0.97247	0.199756	1.1257e-06	5:65685368:C:G	SGTB
0.969899	0.199574	1.17475e-06	5:65704343:C:T	SGTB
0.96871	0.199565	1.20929e-06	5:65680495:A:T	SGTB
0.967173	0.199541	1.25343e-06	5:65685435:C:T	SGTB
0.967525	0.199646	1.25841e-06	5:65704322:C:T	SGTB
0.966952	0.199536	1.25979e-06	5:65670301:A:G	SGTB
0.963813	0.199447	1.34878e-06	5:65680739:C:A	SGTB
0.962686	0.199403	1.3803e-06	5:65680531:A:G	SGTB
0.962551	0.199397	1.38391e-06	5:65713053:A:C	SGTB
0.961102	0.199331	1.42379e-06	5:65680699:T:A	SGTB
0.958548	0.199188	1.49213e-06	None	SGTB
0.966661	0.201949	1.69577e-06	5:65685387:T:C	SGTB
0.953154	0.200973	2.10902e-06	5:65704282:T:C	SGTB
0.938627	0.200941	2.99499e-06	5:65704288:T:C	SGTB
1.57595	0.337465	3.01233e-06	20:35652841:CA:C	RBM12
1.57595	0.337465	3.01233e-06	20:35652843:GGCCCAAAAGCTGGT:G	RBM12
0.951572	0.204003	3.09354e-06	5:65704300:T:A	SGTB
0.933834	0.201189	3.45752e-06	5:65685424:A:C	SGTB
0.923974	0.201	4.28848e-06	5:65685404:A:G	SGTB
1.51968	0.331277	4.48908e-06	20:35654058:G:C	RBM12
1.51917	0.331321	4.53577e-06	20:35654020:TCAAGTAAA:T	RBM12
1.54479	0.336925	4.5403e-06	20:35653686:GCA:G	RBM12
1.49417	0.332495	6.99546e-06	20:35653043:ACT:A	RBM12
1.49367	0.332499	7.04748e-06	20:35652927:A:C	RBM12
1.4927	0.332504	7.14651e-06	20:35654044:CAT:C	RBM12
1.49187	0.332505	7.23089e-06	20:35653796:ACCTTT:A	RBM12
1.49092	0.332506	7.33009e-06	20:35652541:T:A	RBM12
1.48711	0.332476	7.71882e-06	20:35653972:T:TA	RBM12
1.48212	0.332369	8.22434e-06	20:35655085:G:A	RBM12
1.47669	0.332166	8.76346e-06	20:35652704:T:TA	RBM12
1.47652	0.332157	8.77977e-06	20:35654302:G:A	RBM12
1.47599	0.332132	8.83118e-06	20:35653718:TG:T	RBM12
1.47153	0.331889	9.25915e-06	20:35653443:ATCTC:A	RBM12
1.46827	0.331672	9.56164e-06	20:35653987:CAT:C	RBM12
1.46377	0.331321	9.96312e-06	20:35653204:AG:A	RBM12
1.44498	0.329215	1.13781e-05	None	RBM12
1.47255	0.336948	1.24097e-05	20:35654167:C:A	RBM12
1.4269	0.338732	2.52576e-05	20:35654239:G:A	RBM12
1.40672	0.334427	2.59504e-05	20:35654350:GA:G	RBM12
0.406595	0.0973316	2.94834e-05	10:122489528:C:T	HTRA1
1.39912	0.334947	2.95182e-05	20:35653849:T:A	RBM12
1.39075	0.335315	3.35963e-05	20:35654880:TG:T	RBM12
1.38551	0.335435	3.62005e-05	20:35653505:AC:A	RBM12
1.38513	0.335441	3.63876e-05	20:35652693:TAAAAG:T	RBM12
1.38178	0.33547	3.80604e-05	20:35653990:GT:G	RBM12
1.37868	0.335466	3.96079e-05	20:35653208:A:AT	RBM12
1.37757	0.335456	4.01572e-05	20:35653357:C:A	RBM12
1.374	0.3354	4.19232e-05	20:35654919:G:GT	RBM12
1.37035	0.335307	4.37241e-05	20:35652790:C:CAGGGGGA	RBM12
1.31112	0.341472	0.000123227	20:35653782:AT:A	RBM12
1.11371	0.296426	0.000171877	5:65672280:G:A	SGTB
1.28832	0.355391	0.000288876	20:35653771:G:A	RBM12
0.782697	0.231558	0.000724493	5:65685434:G:A	SGTB

## Sheet: Header_STX4
Estimate	Effect estimate derived from a generalised linear model
SE	Standard Error of effect estimate
P-Value	P-value derived from generalied linear model
Phenotype tested	Indicates variation in phenotype; ASCVD Full represents the discovery phenotype derived from touchscreen questionnaire, interview and medical records Medical records only - does not use self-reported info to curate phenotype Medical records only, exclude procedures does not use diagnostic codes from procedures or any self-reported information to curate the phenotype
Gene	Gene which the burden test pertains to

## Sheet: STX4
Table S4: Sensitivity to variation in phenotype definition
Estimate	SE	P-value	Phenotype tested	Gene
1.66387	0.217647	2.09274e-14	Medical records only	LDLR
1.62466	0.221482	2.21055e-13	Medical records, exclude procedures	LDLR
1.58302	0.216538	2.65943e-13	ASCVD Full	LDLR
0.434797	0.0784754	3.01509e-08	ASCVD Full	HTRA1
0.431769	0.0811067	1.01805e-07	Medical records only	HTRA1
0.434441	0.082032	1.18371e-07	Medical records, exclude procedures	HTRA1
0.958548	0.199188	1.49213e-06	ASCVD Full	SGTB
0.921631	0.2077	9.10892e-06	Medical records, exclude procedures	SGTB
1.44498	0.329215	1.13781e-05	ASCVD Full	RBM12
0.885923	0.207724	1.99988e-05	Medical records only	SGTB
1.37697	0.336795	4.34286e-05	Medical records, exclude procedures	RBM12
1.34509	0.33685	6.52018e-05	Medical records only	RBM12

## Sheet: Header_STX5
Gene	Gene tested
Phenotype	Phenotype tested
n_car	Number of carriers of qualifying variant
n_model	Number of total participants included in model
effect	Effect estimate derived from generalised linear model (log(OR))
std_err	standard error of effect estimate
OR	Odds ratio derived from generalised linear model
CIL	Lower limit of 95% confidence interval for odds ratio
CIU	Upper limit of 95% confidence interval for odds ratio
n_noncar_affected	number of non-carriers of qualifying variant affected by phenotype
n_noncar_unaffected	number of non-carriers of qualifying variant unaffected by phenotype
n_car_affected	number of carriers of qualifying variant affected by phenotype
n_car_unaffected	number of carriers of qualifying variant unaffected by phenotype
Mask	Defintion of variant mask
MAF	Maximum minor allele frequency of variants included
n_var	Total number of variants included
P-value	Unadjusted P-value derived from a linear mixed model implemented in BOLT

## Sheet: STX5
Table S5. Test statistics from an exome wide association study of atherosclerotic cardiovascular disease across vascular bed
Gene	Phenotype	n_car	n_model	effect	std_err	OR	CIL	CIU	n_noncar_affected	n_noncar_unaffected	n_car_affected	n_car_unaffected	Mask	MAF	n_var	P-value
LDLR	Coronary artery disease	105	434438	1.98845	0.216474	7.30418	4.77865	11.1645	44631	389702	39	66	HC_PTV	MAF_01	40	3.1e-22
HTRA1	Cerebrovascular disease	1113	434438	0.577917	0.116333	1.78232	1.41893	2.23878	18620	414705	83	1030	MISS_REVEL0_5	MAF_01	119	5.5e-07
RBM12	Coronary artery disease	42	434438	1.11598	0.325318	3.05256	1.61342	5.77539	44657	389739	13	29	HC_PTV	MAF_01	32	1.1e-05
SGTB	Coronary artery disease	150	434438	0.919154	0.219141	2.50717	1.63173	3.8523	44641	389647	29	121	MISS_REVEL0_5	MAF_01	21	1.5e-05
LDLR	Peripheral arterial disease	105	434438	1.54227	0.399997	4.6752	2.1346	10.2396	8064	425599	7	98	HC_PTV	MAF_01	40	0.00014
HTRA1	Coronary artery disease	1113	434438	0.319749	0.0904464	1.37678	1.15312	1.64382	44517	388808	153	960	MISS_REVEL0_5	MAF_01	119	0.00054
RBM12	Cerebrovascular disease	42	434438	1.05328	0.41152	2.86704	1.2798	6.42284	18697	415699	6	36	HC_PTV	MAF_01	32	0.0018
SGTB	Peripheral arterial disease	150	434438	1.07078	0.396007	2.91765	1.3426	6.34047	8064	425554	7	143	MISS_REVEL0_5	MAF_01	21	0.0048
RBM12	Peripheral arterial disease	42	434438	1.10321	0.547958	3.01383	1.02965	8.82167	8068	425658	3	39	HC_PTV	MAF_01	32	0.01
SGTB	Cerebrovascular disease	150	434438	0.320237	0.369256	1.37745	0.667974	2.8405	18695	415593	8	142	MISS_REVEL0_5	MAF_01	21	0.37
LDLR	Cerebrovascular disease	105	434438	0.422406	0.426255	1.52563	0.661627	3.5179	18697	415636	6	99	HC_PTV	MAF_01	40	0.38
HTRA1	Peripheral arterial disease	1113	434438	-0.0556147	0.227472	0.945904	0.605646	1.47732	8051	424605	20	1092	MISS_REVEL0_5	MAF_01	119	0.48

[truncated: 18 more sheets: Header_STX6, STX6, Header_STX7, STX7, Header_STX8, STX8, Header_STX9, STX9, Header_STX10, STX10, Header_STX11, STX11, Header_STX12, STX12, Header_STX13, STX13, Header_STX14, STX14]
